# Supplementary material for: Antiviral Mx proteins have an ancient origin and widespread distribution among eukaryotes
Source: Proc Natl Acad Sci U S A. 2025 Jan 24;122(4):e2416811122. doi: 10.1073/pnas.2416811122 (PMC11789081; doi:10.1073/pnas.2416811122)
Supplement: Supplementary file 19 — Dataset S18 (XLSX) [file pnas.2416811122.sd18.xlsx]

## Sheet: Supplemental Data Viral Sequenc
Name	Assembly	Fully Sequenced Virus Genome?	5kbp upstream	…	Viral Hit Accession	E-value	Viral Hit Species	5kbp downstream	…	Viral Hit Accession	E-value	Viral Hit Species	Clearly Viral Sequence?
CAH6419740.1	OW988864.1	No	TTATACATAATAAAAATGTATAATAATTCCACGTTTACTCGTGTTATCGGCGCCACATATAATTATTATTAATTAGGAGTAATGGTTAAATAATTATCCCTAATTATAAATATGGATGTTAATATCTCTACTAGTTTGGCTTGATTTGCTCTTGCTGAAAATACATACCATCTAACTGGTATGTAAAAGGGAAGAAGCAGATTAAACAAAAGTACGAGGAAAAAATAAAGGATATAAAGAATAAATAAGAGATCTCTATTTCCTTTATCTTCTCTATTTCCTTTATCTTCTTTATTTCCGTTGTCTATCTTATCGATCTTGTTTCCTACTAAGAAATAAATGGGTTTCATTTTTGGATCAACCACGTGAACATTGGCATCGTCGCATAATTTTTTCCAA…	.				CCGTTTCCACATCTCTCAAAAATTCATTTTGTGCATAATTAGTAAGTTCCAACTACGAGATCAGAACAAAGTTCTGATCCACAGCGGATCTTCGATCCAACTACGAGATCAGAGCAAAGCTTTGATTCACAGCGGATCTTCGATCCAACACTCCATTGACGAACCTTTGCTTACGCACGGACTCATACTCATAAATCCATCGTTGCTTTCAACACCACGGATATCATTCTCTATTTGAAGAAAAGTTTCCATATATCAGAAAGAAAAGATGATAAGGAACGTGATAAGAAAGATGATAATGAACACCACAAACAGATTATTTTTCAAGTAAATGGTTAAAATAGCCGTCATCGGAACTGCCGGTAGAGATAAATCGCAAACTTATACTGCCGATCTATT…	.				Not clear
ARF10780.1	KY684105.1	Yes	TTTAGCAATAGTATCTTCATATCCTGGAACTTTATATTCTAAATTTAATAACATAGTATCTAATGGATACTCATATGATAATCTGTTTTTATACACTAAATTAATTTTGTCGTAGTAACTAAAAATGATTTCATTATCTGGATCAGCCATAATATCACGCAAAGTACATAATTTAGATAATGATCTTGCCAAGTTTTCTGGATCATTATTTTGGAAATTTGGCATAATATTAATCGTAACTACTAAACCATTGTAAGGATCTGGTATTTCTATATTTTTTCTAATTGTGTCAGTAACAGGTATATCAGAAATAATTATATTACCATATGCATTCTTATTTAAAAATATTTGAGAATATGCGTTATTTTTAATTGAATTAAAAGTAATATCACCTATCGC…	.				CAAGTTAATTTGATTTAAATTTTTTTATATGAAATAATTAATTTCATTAATTAAAAACTTGCAAAAAAAAATGAAATATAAATTTGATAATAGATTAATTAAATAATAACCTAATTATATAAATTAATAATAATTATAATTATAATAAAATGGATCAAACACAATTTTTTAAAGGCTCGAATATTATAAATATTTTAGCTAACAATAACTATGGTAAAATTTGGAAAATTATTAAATTATTGATAGAAGATAATACAGACGAATTAACTAAATTTATATTACCAAGAATTATCACTGTAGGTAATGAATCAACAGGTAAATCATCATTATTTGAAAAAATATTAAAATGTCCCATATTTCCTAAAAATAATATAATATGTACAAAATCACCAATACGTT…	.
QFG74079.1	MN448277.1	No	TATCATCTTCACATTGTAACAAGTAATCTTCTAATTTATTGCGTTCAAGATTAGTTTGGCGAAATAAAATATCACGTTTTTTAAATACACGAGCATTTTCAATCATACTATCGATATCCTTCTCCATGTATTCACCTAAATTTTGTAAATGAATTGTTTTTGATTCTCCGCTTGCAATAATTTCAGCAGTTACCTTTAAAATACCATCCTCATTAATAGTAAATGATACTTTAATCTTTATCTCTCCAGCACGTGCAGGTGGGAGATTATTCATATCAAATTCACCCAATACTTTATTTTCACTAACAAGCGCACTTTGTCCTTCTAAAACAGTAATTTTAACACTCTCCTGATTATCATTAGTTGTTGCATAAGTACGTGTTTTTGTAAGAGGAATTG…	.				ATATTTTATTTATTTTCTATCATATGAATATTTTCTTCTGATGCAGGTAAAATAGCAATAAATAAGCGTTGTCCAATTATATTAGGTTCGCTATGAATATGGGCTTTTTTATCATCACCTATAATATGAAGATATCCTTGTCCAACTGTACATTGAATTACATGATTATAATCAACTATATTATCTAATTCACGGCGGGCTGTAATATCTAAACTGGATATGCGTTTTTTTCTATTTTCTTTTATTTTATTACGAATTATTGAATCTTTTTTGGTAAGAATTAATGTACCTGGGCCGAGTAATGGTGCGGTGAATTTCTTTATCGTATAATCTTGATTTTTAAAATATACGCCATCCATATGCCAGCGTGGTATTTTCCACTTTTCATTATTATATGCC…	.				Not clear
ARF11508.1	KY684108.1	Yes	CATTAGAGAAAGAGATTCTTTAAAACAAATCAGAGTTAACATTGATCATATTACAGAATCAATAATACAACTAAGTAAATAATGCCTCTAAATGGTTCATAACATTGTAAGCAGTTAATCTGAAATTTAATTTTTTTTTAAAGTCTTGTGATATGAAATCATCATAAGAAACCCATTCAACTGTCCTATTAATATTATCAGTATCTTCGTGATCTCCAAAAATAGAAGGGTCAATATGATCATCTAGTTCAACACAATACAAAACATATTTACAATGTTTGATATAAATAGGTTCAAGACTTTTAATTTTATCGCTAATAAATTCGCGTGGAAAAATACCATTAGATTCCTCTTCAACTTCACGGCAAATTGTATCATAAAAATCTTTATCAGCTTCAT…	.				TAACTCTTTATATTATTAAGTGTGATTTTTTATATTGGTTAAATTATTTTGATAGTCATTGTTCCTTGCAAAAATTTCTCTTCTTCCAAATCAACCTTAAACCCATATATTTTTGTTTTTCTTGAATTTGAGATAATATCTTTTAATATATTTTCTTTAATAATCATATCAATTATTCCCATTGTTCTATAATAAATAAAAGTTTTATTGTTATGAGCATCGTGACATGGAATATTATCAAAATAATTATAATCTTGTCCTTTAATACAATCTAATAAATCCGAAATATAAAATCTATTGACATTTGATGTTTCTTTCCACATTGAAGGAATATCTTTTCCCGACAAGAGATCTTTATTATCATCATAAATATTTTTTTTAAATCCATTAGTTTTAATC…	.
ARF08414.1	KY684083.1	Yes	TTTGAAATATTTGAAAGGAATAGACACTTTAAAATTATTAGGTGGAGACAATATAACAGATAAAGGTCTAGAACATTTGAAAGGAATAAAATGTTTGTGTTTAAAATATAATAATAAAATTACGGATGATGGACTAAAGTATTTACGAAGAATAAAAGAACTGGAATTGGGCGGTATCAACATAACAGACAAAGGACTACGACATTTGTTTGGTATAAAAGAATTAAGATTGTGTAATAACATGAAAATAACGGACGCCGGATTAAAATATATATCCGGAGTAAATGTATTACATTTGAATAGAAATATGAACATAAAAAACAACGGGTTAAGTTATTTGCTTGGCATAAAAGAATTGATATTAAACAGTCTTGGAGACCTTGGACCAACTAATATCAT…	.				ATAATCTTTTTTTCATTTTTTTACATTAAAAATTGAATATAAAATAATAAGAGTATTATAATATTAAAGCTATAGAATGGGTAATTTGTTTTATAAAGAAAAAGAGGAACGTACTCCTCTCAAAAGAATAAATTCAAGAAAGTTTGGTTCATTCAGAAGAAGGATACAGAATAATAAACAATTAGTGACAATCGCTGAAAATGTCAGTAAAAAGAGTATGGATTTGAATTATGATTTAATATCTAAAAGTACTGTCAATACAGTTATTTTAAAACATAATAAAACAAAGTCAAATCATATCCAAATTAAAAAATACACAAGAGATTATATTAATGATAATAGTAATTTTTTTCTAAATTGTCCGAATAAACTTGACATATACAATAAAGTAAAAGATGT…	.
AYV75702.1	MK071980.1	No	ACGGCGCTTCATAAACAAAATGTCTGCTATATTTTTTTAACCTTCTCGGTTTTTCAATCAATGATGGTCTACTGAACAGTAATCCTTCTGTCATTCTTTTATTGAAAATCAAAAAAAGTGTATCATCAGAAAATTTGCTTTTGCGTGCATACACATAAGGTTTACTGTACGGATATTTATCATCAGTCCATTGCGCACATACTTGTAATTCTAAATATTTATATCTACAGTTTGGTATTCTTAATATCATATCCTCATTGTATATATCCGGATTATCTGCAACATTTTCTCCTAATATCTCTTGTATTTTCTTTCTCGCCGGAATATCATATTTATCATATAATTTCTGATCAAATTTTTTAACTTTTCCTATAAATAAATTTTTTTGAGTATTTTGAT…	.	YP_010781709.1	2e-97	Tupanvirus soda lake	TCCATAATCAATATGTAATGTGTAATGTTTTATTTTATTTTATTTTATTATCTTTTTTCGAATGAAAAATATTTTGTTGCCATCAAAAAAGACGGTTTCATGATATGCATTCCATATTTCATACAGCCAAATCCCAACAATGACATAATCGACAGTGCAGTCAATCCGATACCAATTCGTGTACCATACTTCATTAGTTTATTTTCGTCCGTTTCTGTTAATTCAAAACTATCCCATCCTTTGTTATCACTCACCGAAATTATCTTTGTATTAAATTCTGTATCATATAGAATGGTTGTGAATTTATGAATCACCTTCCCATGTACATTATTTTCAACCATATTTTTCAAAATGACATATACATTAACAACATCATTCCAATTTTTAATTTTTTTAATT…	.	AYV81801.1	4e-157	Harvfovirus sp.	Yes
QKF94243.1	MT418680.1	Yes	TCCCCATATAAATATTTATAAGTTATAACAGTTATTATGCTAATTGCTAGGATAATACATAAATATTTGAACATTTATATTTGTTTATTATATTATTAATTGAGAATAGATTTTAAAAAAATTGATTATTAATAAAAATAGTTAAAAGGATTTTATTGTTATATTGTATATTTATGAATAAGCAACAGAAACTAAAAACTTGTTTACAAGAAAATCACTATATATTACCGTCATATCAAGCATATGGTGGCTTTTCTGGTTATCAAGATTATGGTATTTTAGGTAGCCGAGTTAAAAATAAATTGCTAGAAGTATGGAGAAATATGTTTGTTAATGATTACAATGATACTATAGTTGAAATTGAAACACCAAATGTTATGTTATATGATATTTTAAAAG…	.				ATATTTTCTCAAATAAGATTATAATATGAGACTTTTTTATATTGAAGATAAAGGTTGTAAACATATAACGGATATCGTTCCTGGTGTTTTTGCCGTAAATCAAATGGAACAGGAATTCTTTCCGCATATCACGGTAGAATATTTACCATTTCGCACTGATGAGCCTGGGGGCATTATTTTGCAAACAAAAACTGATGTTGTCAGAAGAAATTGGACATTTAAAAATCCGAATGATATTAAGGAGCTGAGAAAACTTATATGGCATTATTTAGAAAAAGAAAGGAATATTAAAGATATAACTGTAAATGGTTGTCTTAAGGATTTTAAAGAATATAATCAGAATCATGTGACCCAAGGATGGAAAGCTAGAAAACGTTTGGCTGCTAAAGATCTTTGTTG…	.
ARF12445.1	KY684113.1	No	TCACGATGAACATTTTTAACTGGTTGTTTTTCAATCGGCACAACTTCGCTTAACTTAATAATTTTTTTATCAGTTGTTTGTTTTTGTATTTGTATTTGTTTTTTTGTTTCTTCCATTACCTTTATTTCTTGAAGAATATTTGTGAATGCATTACGAATATTTACAGCTTCTTCCATTAAACTTTGTTGATTACCTCTGATATAATCCATAATTCGTTTATTTGTTTCCGGTCCAATATGTGCATATGCAACCCAGGATTGGCCAACACGACCAGCTCTTCCTGCTAATTGGAAAATTGTTCCAATTGAATGTTCGTGCGCCATTTCTTCTTCAATAACAACATGTGCAAATGGATAGTTTGCACCATAACAAATAGTATCATCCGAAATAAGGAATGCG…	.	YP_010803040.1	6e-80	Fadolivirus algeromassiliense]	AAGAACTTAAAGGATGAATAAAATCTTAAAAAAGATATAAGTAAATGTTAATTTATTAAAGTATATTATGTACGAATTTTTACTATCTAATCTCTTAACTACTTTTATAGTCGGACTTGGAATTTATGCGTATCATTCATATGTTGAATATAAAAAACAACAATATTATGAACATTTACAATATCGTGCCAGTAAAGTTATGAAAACCTTATCAAAATCACTCTTAACATGGATTTCACATTATCATGAAATGAAAACAAGTGACAATCTAGAAGTTATTAAAGATTTATTGTTAGAGATGACACAACACAATAATACACATAATATTGGAGACAATCTTCATACAATTAAGGGGCTCATGGAAGAAGTCAATGAATCAACCAAAAATAAGAATCCTGG…	.	YP_010803025.1	1e-90	Fadolivirus algeromassiliense	Yes
ARF10282.1	KY684103.1	Yes	TTATTTAACATATTTAGATTATTTAATAAAGATGGTACTTTTAATAAATATAAAAATAAGTTAGACTTATTTATAGATTATTTAAAAAAAGATCTCGATATGCCATATATGTTTGCTTATTTTCATTATCCAAATAGTATAAAATATAGTAACTTGCATATACATATAAAAAATAGACATGCAGGAAGTTATGAAGTTGATAAAACTCAAAAATCATTTACCAAAATAATAACATATCATCAATATGTAGATGAAAGAATATATTATATAAATAATAATTATTTTGAATTAAGTAAATATTTTTATTTTTATCATATTATTCGTTTTAAATTAAGGCAAGAAAATATTAAAAATATTAATACTAACGACAAAATTATAAACAATTTAAAAATAATTTTA…	.				CTAACAAAAATATCAATTTTTTTTTATAGATTGTAAAATACCACCAAACAAACTTATAAACAAAATAATAGGTATTAATGATGTATTATTAATAATATTAAATATAAGTAGCAAAGAAATAATTATCAATAATAATGATATTATTAATTGAAATTTTTTTGACCACCATTGTTCATTAGTTTTGTATAAAATACCATATGATAAATTAACAAATGCAAAAGAACATAAAATTAAAATAATATATGGCAAATATTTATTATTACGGAATAAATAAACATTATAATATAAAATAAATCTAATTACAATACAAACAAAATAAAATAAAAAAAATTTATCTTTTTGTATTGTTTCTTTTTTTACTAAACCAATATTTAATAATAATTTGTCAAAATCAGGATC…	.
QYA18543.1	MZ420154.1	No	GCAAAAGCAACAGTTGCCCTTCAGTCAGATAAGGAGGGATGCCAAAAATCCTAATCCAATTGTGATCGGTCATTGTGATAATAGGGGAGAATGAACATTGAATGCGTTCATGGTTGAGATGGCTCACTTGAGATTTATTTTGTGCATGAACAGATATTAGCATTAACATCTACAGTACACTAACTAACTGCCCGTAATGCCTATGCAAGTTCAAAAGAAATTGTCCAAGGAGGTTCTCGTTAAGGAACTCCGTAAAGCCATCAAGGGTGGCAAAGTCAAGGGTATCAGCGGTACTCGCGCCGGTAAGTTGAGAAAGACTCAAGTTTGCCGTGCTCTCGGTATCCGTAATACCACTTGCCACAAGAAGAGCGTCCTCAAGAACACTCGCTCGGTTTTGCG…	.				ACCACAAAGTATACAAACCTTCGTTTGACCATCATTACTAGCATGTATCAGCAACCTTATTATCCTCCTCAACCCCAATATTATCCACAAGAATCGGGTTCAGTACTCGGGCCAGTCTTAATTGGTTTGGGTGGATTGGTCGTCTTGGGTGTTGGTGGATATGGATTGTACACTTATTTGCAACCTAGTGTCTCGGAAAATGTTACCGATACCTCGGGACAAGATTCTCAAGCACAAAACACACCTCAAGACACATCTCAATATACACCTCAAGACACTCCACAGGATACCTCTTCTTCCTCATCCACCAGCAACTTCCCATCCGGTACATTTGCCGTACATGCTGTCGAAAAACCTAATCTCGTGTTTGATGTTGCTGGAGGTGTGAGCAAGGGAGGT…	.				Not clear
VBB18790.1	UPSH01000001.1	Yes	TCGGCGAGACAGTTAACAAGATTTTGGCAGAAGTGAAAGCTCATCGACCTATCGCTGAACCGAATGAGGGGTTTATGGAGTCTTTGAGACTCTATGTATGTCGTTTGAATGACTACCCCGTTCATCTTGCGTCATCCCCAGTAATTGAACCACTCACAGAGTCATCGATCGATGTCAATAAGGAGTCTAACATTGATCGAACACAGATGATCGAACACGTCATCCCATCCGACGCTTATGGTGACGACGACAGTGAAGGTACTGGTCAAGGAGATGATGCATCTGAAACTTCTGTCTCGAGTTCTGGTTCCCCTCAAGTTTCGGGCTCTAAAGAAAACCCAGTGTCTTCGGACAGTTCTATCTGACCTATTTAGAACTTTTTGTCTATTAAATCTCCTG…	.				TAAAATAATGATGCATTAAAATTAGCATTTAATTTTCATCTTTTCTAATTTATGATAAAGCTGTAGGTATCATTTTTGAAATCTTCTGTAACGTTTAGTTTCATGTCTCTTCTTGTACCTATCGGTTTTTTTGTTATCATCTCGTTCAGAGTAGTCTGAATATGATAGATCACACTTTTGGCTCTTCCGTCTATCCTCACGCTCTCTCCATCGACTGTTGTTAAGTTAACTCCTCCTCTCACACCAAGTTGTGCAAAGTTAATGCCTGCTATCGGTATGTGTGCTATCTTGTCAGTCTCCCTCCAACACCTTGATACATAAACTCCTTGTGCATGTGCACCGTCCAATTTGTTTTTATTGTGAAGAAAGTACTTCCTACTGATACCGTTAACTTTTACA…	.
ARF09562.1	KY684085.1	Yes	TTTTAGTGGTAATAGGATTGAAGAGTTAGTAAAAATTCCATTGTCTGTGAAAATATTGGATGTATCTGATAATTGTCTATCTCGAATTCCTGAAGAACTAAAAAAAAGAGATATGAAATTTAAATATGATAATAATCTGATTCATGATGATAGTGATACTGATTTATATCGATCAACCTCACCGGATGATACAATTTTTGGAAACATGTTCGATATGCCACCTAAAAAACAAGAGAAAGATATACTTGATTATTTCAGAGGGCAAAAAGATAATCAATCACCACCACAAACTAAGGAACCAATAGTAACATATTATAGCGGATATAATTCTCATATGTTAGGAACTTCAGCCTATAATAGCCCTCCAAAACCAAAATATATTTATATTGTTCACAAAAA…	.				TTAAATATTTTTCTACAGATTAAATATATGGCATATAAAATTCGTCTCTTTTTTGCCGATTCTGGTACATGTAAAACTATAAAAGATATAACAAGAGGTGTATTTGCGGTTGCACAAATAGAACAGGAATTTGCACCGTATGTTGCTCTTAATTATCTTCCTTTTCATCCGGGAGCTAAAGGAGGTATAATACTAGTAACTGATAAATACACAATTCAAAAAGAATATGAATTTTCAGAAGAGTCTGTTCAATCAGATATTGAAGATATGCGAAAAATAATTTGGAACATTTTAAATAATGAAGTTAATATTAAGAATATTGCAGATGAACATGGATGTATCATTAATATGAAAGGTTATACAACATTTAAAGTTACAGATCACTGGAAAGAAAAAATA…	.
QKU35298.1	KY523104.2	Yes	CAATAACAAACATTAATTATGAAGCCTTGCAAACTTTTGATATTTTAGGAACTAGTCATGAATATAATATTAAAGTAATAACAATGACACTATGTGATAATTTGCAAGAAGCAGTGGAAATATCGAAAAAAATACCTAATAATAGTCAAATAATAAATTTATTGGATTTTGCTGATATTACTTCATTGTTTTCACCCGCTTCGCCCACAACGGTTTCCAATGAAATTATAGACATAACAAAATTGGATGATTTACCATCGGATTTTTTTGATTTATTGACACAAAAAGGTGCTAATGATCCTTCTACCGAAAAAATAAGACAAAAGAGAAAACAAGGAAAAACTAAATTGGGTAATGAAAGCATAGTCACAAAAAAACGTGCATATTTTGATGTTAATG…	.				ATTTGTGTGAATCATATAATAAGCTTTTAATATATTCAATATTCAACTTTTTAATGTCAGTATTAATGAATACATAATAAATTTGTGTTGGTATAATTATTTTTGATATTATATAAAAATATATTTACAAACAAACAACATAACCTATAATGTCACTTGTTCTTATTCATAAGATTTTTGACAATTTTTTGAAACAAAAAAAACAATCATATTTACAACCATTAAGTGTTGAATATACTGCAGATATCCATAATGGTTTTGTATTATGCAAATTAAGGCAAACATACCAAATTACTATAACAGATATATCAGAAGCAACATACGAATTTCCTGTTGATTATAATTCAGCTTTTTGTAGTCTGGTTATTAAAACACCAAGAGAAGAAATTAATGGATTTG…	.
ATZ81043.1	MF782455.1	Yes	TTCGTGTGGGGATGCGAACAAGAATATCTTGAATTGGCAATTGATATTTGTACATGTTGATCAATGACTTGTGAATCGGATTGCGATCCATTTCAGATACAGGTAAATCTTTCAACATTTCGAAATCATCTTTAGTCATCATAACAATCATTGTGCCACGAACGGAACCTGGTTTTCGGGAGAGACGTCCTGAACTTTGAATGATGTTTGCTTTTGATGCGAGTTCTTTTCGTAATTCGGATTCGCCTTCAGAATTGACATACATATTCTTACGATATCCACTATCAATGCCAGCAACAAGTCCATCAATTGTAATAGCATTTTCAACCATAGGTGTAGCAATAATGATTTTGCGATCAGGACAATGAAGAACTTCATAAATGTAAGATGATTCTAAAC…	.				GGACTGTAATTTTTTTGTATACATAATTACATATTGTTATATAATTGTCTTTTTATATTATTAATTTCTCTTTGTGTAAAATCATCATTTTTTATAACGTCAACGCCAAAAATTCCATTATCTGTCGCAGTCAAAATGATATTGTTAAATTTTTGTTTGTTCCATGTATACAAAAAATTTAATGATAATTTTATGCAAATTCCAGCATCATGTGTATTTAGATATTTTTCTTGTTCCATTTTATCAATCCATCGCATATGATTTTGCATTTTGTATTTTCTAATTATATTTTTTTGTTCAAGTATATTTAATTCTGGTTTAGTATTTTTTTTTAGATATCTATTTTCCATAATATTATAATAATATTCGTTATTGTATTCATTTAGTGTATTAAATTCG…	.
AYV78912.1	MK072113.1	Yes	AATTATTTGCTAATAACTTTTTATCTTCATTAAATATATTTATTTTCCGATAATCGTAACCAAACCTTTCTTGAAAATCTAATTTTAAATCTTTAATTGTATCTTCTTTAGAATAATCTTTTGTGATTTCGAAACGTTTATATAATTTATTATCGTAATTATGCTTTTCTGTCCATTTCAATGTATAATAATTCAGTTTTGTACTGACAATCTGAATTATTATTTCGAAATTTTCATCTATTCGATTTAAAATTGGATCATTTTCTTTTACTTCTGAAAATCTATGTATGAAAGATTCATATCTATATTCAGAACCAACAATTCGAGTTTCTGATTTTTTACGACAAACTTCAATACTTTCTATTAAGGTTTTATCCCATCCATCTATTTTATTTTTTA…	.				TAATATACAATATATAGTGATAAATTTTTATATGATTTATTTATTCAATTTTTTTAATGAGTTCATTTATAAATAAAAATTTATAAAATAAATGCAATGCAATTATGGTGGAGGTTATCGTACATTATGTGATAAAGATGAATGTATTTATTGTTTAGAAAGATCATTTGAGTCACATGATAAATCAAAACATTGGAGCAAAACACAACAAAAATCAGATGTATATAAAATGAAAAAGTACCTCCAGAATGGCTATTCTGTAATCAGGATTTTATAAACGGATGTCTTCGCAAATAAAAATGATTGGCAAAATAAACTTGAACAAGCAATAAAAAAATATGATGATCCAACAATTATATATATTGATAATGACAAGAACAATTATGACAATCATAAAAA…	.
QKF93607.1	MT418680.1	Yes	CTCCATCCATCAAATGCTTCATCTTCATAATTAGTACATCTATCTAATAAAAGTTTAGCAATTGCTGCTCCACCATATTGAACAGCATAATGTATAGCATTTAAATTATTATTATTTTTAATAGTAATATCTGCATTCTTATTTAGTAAATATGTAACTACATTTATTTTCTGATGTCTAATTGCTGTAAATAATAATGAAGCTCCATTATAAGATTGGTTAATATCTGGAAGTTTATCAATCATTTTGAAGAGACTTTGTTCATCTTTATATGTTTGTATTAAGATTGATGTTAACATAAGCATCTCATTAGTGAAATTAATTCCAGAATTAAATGCACATTCAATTAATTCTTTATACCCCCTCTCAAAAAGATAATAAATTGGAGTTCGTCCAGTA…	.				TTTAAATGATAAAGTAAATAAAAAAATACATTACATTTATTCATCAATATTTTCTACCATATCTTCTTGTAATGAAGACATGTACTCTTCCGGAAAATCTTCCATTGGATCATAGTCACACTCTTTCTCGCATTCATCCTCACAATCCATGTTATCTACTGTATCATTTATCTCAATATCTGTGACTTCTATCCAACCAGTTTTATTTACAACATCTTCTTCCTTTTTCCCAGCTTTAACTGCAAACCATCCATCTGGTAATTCTTTATTCTCATTTTCATTTTGCTCATTTGATTTAACTACAAACCATTCGTCAGATACTTTGTTGAATAATTCTTCACCAAGTTTTTTGGGTATTTCAATTGGTTCAGCATTATCATCTGATTCCTTTTTTTTATC…	.
CAH6421112.1	OW988987.1	No	ATATGTTTATGAGTATGAATTAATGCTTTCAATTTATCTTGATCAATTGATTGAGACAAAGACTTGTGTATTGCTTCCCATAAACAAGGTCCGTTAAAAAAATCTATATTTCCTATTCCATAGAAATGACCATGTGAATTAAAAAAACATTTATTGGTAAATGTCAATTTTGTCTCAGCCTCTTTTGATAAAACAGATTTTATTAATTCTTTATCATATAATATCCAAATTCTTTTCCAAAAAAATTTGATATAAAATTTATTAACTTTTGGATATTTTTTGCATAATTTTCTTAAAAATCCATTAAATGAAAAATATTTAGTAAACATAAAAAAGAATTGGATAAATTTTATTTGCTTGAATGTTTCCATTTTTACGATATAAAAAAAATATTTAAAG…	.	ARF11649.1	2e-140	Klosneuvirus KNV1	TGTTATCCAAACCTGATAATTCCATTGGAAAATGTCAAGATTAAATAAATAAAAATTATTTCAATTTTATTTATTGTTATCAATTCACTTGTTTTCATTTATTTAAAATTTAAAATTTCTGAAATTAAGATAAAATGGTATAAAAAATATTATTTACAAAATTTAACAAATAAAATTAACAATAATTGATTTAGATAAATTAAATTTAAAATTATTTTATAAAATAATCATATATAATATATAATGAGTGGGTTAATTAGTTCTGCATTATGTTTGGGAGGATCAATATTAACTATTGGATTACTTTCCTTGGCTGGTTGGTCTTTTGACAATTCTAAAACTTGTGGTCAAAATCAACCAAAAATGAATTCTGGTTCGGGATCAACAATGTTGGACACA…	.	YP_010803040.1	0	Fadolivirus algeromassiliense	Yes
AYV83919.1	MK072396.1	No	TACTTTATCACATTTGCGGCATGTCATGTCGCACATTTTTTCTTGAAAGGTACCAAAGATATCACTGGGAACCGTTTGAAGCGTTGTCGGATCAGGAGAGGGGACTAGCTTCTCTTCTTTGAGGACCTCAACAGCATCCGCGGCCGCCATTTTGAATGAACCATAATTTCATAAAACCTTAATACAACATTCAAGAATTTAGTTTTTCAATTTTATTTTATGAGGGAAAAAATTGATTTAATTATTTGTTAGGCGTTCTTTTGATCTAATGTTATGTAGACGATGGCGACACATCAATTTCGGCTCTTTTGTGAGACAGGGCAATTTGCGAAGGCGGTTGAGGTGTATGAAAAATTTGCGGTAGATATTCATGAAGGGGGAGAGTATGTGTTTCGGAAA…	.	AYV80932.1	1e-54	Harvfovirus sp.	TCGATAAGCATTCCTTGAAACTAATGGTATGTTGAAACACTAATTTTTTCAACTTTTTGAGAAAAAAATTGATTTATATTAGGCTTCATTCCTTAATATATTCTTGTGATACCAAATGGATTTATTTTTCGAGGCGTGCAGAAATGGCGATTTGCCAAGCGTTCAGCGATTATTTTATGAGAATAATTTATATCTCGGCTTGGAGTTAGACCTTGTGTTTCGGCGCATGTGTTATTTGGGAAATTTAAATATCGCAAAATGGTTGTATGGAGTCTCAAAGATAGATATTCATTCGGATCTCGAAGCGGCTTTCAGATGGAGTTGTTGGTATGGTCACCTAAATGTTGTCCAATGGTTGTGTACGTTAGGGAATATAGATATTCATGTTGCAGATGATTT…	.	AYV80800.1	3e-39	Harvfovirus sp.	Yes
AYV81982.1	MK072332.1	No	AGAAGATTGTTATGAATTAACAGTTGGTATTGCCAAGACTCTTGATAATATAGATAAATTTGAAAATATATCAAAGATTGCATGTGAAGATTTACGAACATTATATAATGCCCTAATCATAAAATGCAAATTCAAGTTTGAAACAATGTTCAGCAAACATCCTAAATTGTGTATTAGTACAAAGTATGATACTGTTTTTTCAAATTTGTCGATTAAACCTTATGATAGTCAATGTCGAGTAATGGACATTGTAAAAAATTATGTTAGCTTTCTAATCTGTTATAATGCTACGATTGGACAAGGTAAAACATCCACAAATGCAGCACTTATGACATACTTAGAATGTAATAGAGTGATACAAAAGGCAAATGGCGTAATCAATTCAACTCAGCTTCTCTT…	.	ARF09724.1	0	Indivirus ILV1	CACAAAAAATTCTTTAAGTCCATTTTTTTTAGAAAACACTTAAACGTTAGCCACATTACATATTTATAGTAATAAATAGCAATAAATAATGGATTTCTTTGATATATTTTATGGCAATCTTCTCACAATTAGCTTTCTAATAACCGCCTATGTAACATACAGGTTTATGCAATATTTGTATAGACAAATATGTTGGCTATATGGATGTTATCAGGATTATAAAAGACTATGTATGATCAAAAATATTTGTTGTAGTATCGTTGATTTTATGCCCACACTAATATTTACCATTTTTTATGGATATATAGTTAATCGCTGTATCAATACATACAATAATAAGTCAATTATATTATATTTATTAGAGTATTTTATGGGTGTTGGAACTAAACAACCCACATC…	.	YP_010803395.1	7e-87	Fadolivirus algeromassiliense	Yes
ATZ80405.1	MF782455.1	Yes	ATTAAATCCGATGTTCTGAACAAATCATCCGTCGTTAAATCATTTATATTCCTCAAAGTATCCTTACTTGAACTAATCACATCTGTTGATGATTTCGATATTTTTTCACTGCCGTTTTTTACCATAAGATTTTTCTCAGTCATCTCAATGATATAAGATTATGTAATATATTTTTCAATTTTTTATATAGGTAAAAATAAATTTAATAAAAATTAAAAATAAGCGCGCTTATTATATCATTTTTAACATAATATTCATATTTTTTGCCTTATAAAAAAATTGAAAAATAGCATTTGTCTGCAAATCCCATTAGCATTTTCATATAGTAACTGACGCTATAAAAGATACAGTTTCTGTACTTTATTTGGAATTACGACAAACTCACAAATGTCTACCACA…	.				CGATATTAATTTAATTTATTGACGAATTAAATTATTATTAAAAAAAAAATAATAATTTATTTATAATTTATTTATACTTTAATTACTGATTTACCATTGGGGAACGCCACTGCTGCAACTTCCTCTAATTTTGAACTTATATCCTCAAGTGATGTTTGAAGAATGCATATTAAACTTCCAAATGTTTCTTTTTGTTGATTTATCACTTGAGATTGTTCAGCTAATGTTTTTTCCAAAAGAGAAACTTTCTCTTTTAATTGTTCATTCATTTGTTCCATTTTTTCATTATTACTTTCCGCTAATTTATTTAATGCGTCTGTTTGTGCGGAATTGCTTGATTTAATTGCATCAGACACAACCATCAATTCATTTTTTAAATTTTCTGTTGTCTGTTCATGT…	.
QFG74057.1	MN448276.1	No	ATGCAATAGATAAACTTGAAGAGGAGGGGGTTTTAAAAAAAAATACAACTCTATGTAGCATGACCGATGGTAATCATGGTTTAGCACTTGCGCACATTGCTATGGAGAGATCATATGGATGTGTCATTTACGTACCTATGAATATGACGAGGGAAAGACGACAAGCTATTATCGATACAGGCGCAACCTGTAATATTATTCAGGGGTATTATGATGATTGCATTGAAGAGGTAAAAACAAAAGCTAAAGAAAACAATTGGGTAATAATTAGCGATACTGCATGGAAATCCTACGTAGAAATACCACGCAATATTATTATTGGATATACACGAATTTTCCACGAAGTGTATCAAAATTTACACCCACGTGAATACCCTACACATGTTTTTTTACAGGCTG…	.				ATATATGGGAGGATTATTCATTTTTTTAAAATCAATCTACAAGACATAACACATCATACTTTTGTGACAATTCATCATATTTATGTATAAAACACTGAAAACACAAATTAATTGCTCTACCGGAATACCGTACTGTATTATCGCCATCAAATTCTTTGCCACATCCGCCAATACAAAATTGATATTGTCCACCAACCAAGTCTCGCAACCACTGTGATTTCCTAGTTAAATTTCTTATAATTTGAGTTTTTTTATTATAATATATTTTATATTCGGTATCTTTTGTATATTTCATAAAATATTTACACGGTATATCTTGAATATCAAATTTATCTATAAGATCTGCCCACATATTTTTTTTTGCACATCGGAAATATAAATAATTATTTTCGTTATTTT…	.				Not clear
AYV76902.1	MK072000.1	No	TGATAAGGGTCCCGGTCCATAATAAATTATACTGGTTACAATTATAAGGATTGAAAAGTATAACAGTTAACCATTTCTAATAATTCATTAACTGTTATACTTTTCCACCCATATTATGGTAAAGCTTTAAGTAGTTTTTATAAGAATACCGGGGCCCTTATCACAAAACGGATTCACAATATAGATTCCATCATAACAAAAACAATATTGTTAAACACTTTTGTTTAGCAGTTTAACAAAAAGGGTTAACAATATATGATTAATATGATTTATACCGTATTGTGAAGTCATTTTGTGATAAGGGCCCCGGTCCATAATAAATTATACTGGTTACAATTATAAGGATGGAAAAGTATAACAGTTAACCATTTCTAATAACACATTAGCTGTTATACTTTT…	.	ARF09567.1	3e-109	Indivirus ILV1	GAAAATCTATTTATATATTATATATATAGAGTGTCAAAGTACATTTATGATAGTAGTTTAAAAGGTAAACACAGCAAATTTAATCAAGAATTATATGAAAAATATGATTTACCGGCCAGAGAAAAGATAAAGAAAGCATTAGGAACTTTTGTAATTGATAATCCGGATCCTTTAGCTCAAGATCTTGTTATAACTGATCCAAAATGTAAGTATCGGTTCATTGAGCTCCAAGTTGCGACTAGCTGGGTCGGTGAGAAATTCCCTTTTCCTTATGTCTATATTTATGAAAGGAAAAAGAAATATGGGGCTGATACCTTATTTATTACTTTGGATAGACATATGACTAGAGGTTTCATATTCGATGGAGTAAGTTATAAAGATTCAGAGCCTAAACGCCTT…	.	ARF09559.1	5e-142	Indivirus ILV1	Yes
ARF10781.1	KY684105.1	Yes	TCATTTTTTTTTCTATTTAGTAAGTTGATTTATAAAATAAAATTTTAAATTTTATTTATTTATTTATTTAAAGGTATTTTTCGTGAATTTGCATTTTAAATAAATTTAGGAACGTATTTTTTCTTCGATATACTTTTTTTGTTATTAGAAACAATAACGTCTGAAGGTTAAAATGCTTATACATATTTTATCTAAATTTTCATTATCGTAGATTTTATATTATGTCTTTGTTTAACAAAAATAAGTAAAAGCAAAATCATACACAAGGTAAATAATAATAAAACAATTAAAAATAAAAATGAAAATAAAAACAAAAAATAAAATAATTTGTATAGATTATATAACATCAAATAAATGGAATATTTAATTATTATTACTAATTTAATATTAACTTTACCA…	.				TAATTATTTCATCAGAAAATTTCTTACTATGAATTAAATAATGCGTATCAGGATTTACATAATAATATATTATTTTATTATTACTTTTCTCATTAAAAGTAATATTTAATTTTAATTTTTCCTTTGTTAAAACATTAATATCAGAATAAATTATCGTTTTAACATCCATTTTTTGAATTTTATCATATTGACTTCTTATTATACCTTTACATAAACCATTCAATAATTGTATATAATTTTCATTATCTTGTAAAGTTGTAATTTTGTTTAGTAAATCATTTATAGTTTCATTAGTTAAATTTTTAATTAAATATTTTTCATAATCATCACCAACAATATTTTTAATAAAATTATAATTCATTTCAGAATAAAATGTATCATGATAATTTTCTTTTGTAA…	.
How Sheet works:
If given Viral DSP is from a fully sequenced viral assembly, it is noted in Column C
If not, the up and downstream sequence in the assembly were used as queries in blastx
If the top hit was a viral sequence, this is noted
If both the top hits on either side of the gene are viral origin, this is noted in Column N
Green DSP genes are from fully sequenced viral genomes and have two asterisks on Figure 4A
Yellow DSP genes are from clearly viral sequences and have one asterisks in Figure 4A
